# Supplementary material for: The interferon stimulated gene viperin, restricts Shigella. flexneri in vitro
Source: Sci Rep. 2019 Oct 30;9:15598. doi: 10.1038/s41598-019-52130-8 (PMC6821890; doi:10.1038/s41598-019-52130-8)
Supplement: Supplementary file 1 [file 41598_2019_52130_MOESM1_ESM.xlsx]

## Sheet: Figure 1
Figure 1A (All counts are x 10^4 CFU)
Control	IFN-γ	IFN-β
53	40.2	26.6
52.5	38.6	24.9
47.85	38.1	25.45
56.5	37.9	26.5
48.9	38.9	26.2
51.5	40.6	25.4
49.5	39.1	26
47.9	38	24.6
52.2	38.95	24.7
Fig 1B:
293T			Huh-7
Control	S.flexneri infection		Control	S.flexneri infection
0.94	2.02		1.14	1.88
1.08	1.93		1.06	1.65
0.955	1.85		0.87	1.44
0.953	1.945		1.15	1.64
1.05	2.14		0.96	1.25
1.1	1.85		0.96	1.86
0.895	1.92		1.15	1.68
0.842	1.88		0.96	1.66
1.08	1.93		0.88	1.63
Fig 1C Huh-7
	IFN-λ			IFN-β			IFIT-1			Viperin
Control	3hrs	5hrs	Control	3hrs	5hrs	Control	3hrs	5hrs	Control	3hrs	5hrs
1.04	6.01	15.87	0.88	37.21	48.11	0.86	1.08	2.35	1.26	10.31	29.14
1.19	5.65	8.53	0.94	28.78	33.83	1.1	1.59	5.41	1.04	14.81	42.11
0.83	7.45	11.46	1.26	20.38	25.85	1.07	1.1	4.83	0.8	7.7	33.16
1.23	6.1	8.82	1.25	42.56	35.06	0.86	1.23	2.84	1.01	12.88	36.9
0.86	7.92	19.25	1.27	18.29	52.71	0.86	0.93	4.89	0.8	14.2	20.45
1	7.63	11.97	0.95	19.39	27.33	0.98	1.04	4.12	0.85	7.2	39.06
0.98	4.68	7.64	1.01	17.38	28.93	1.2	1.27	2.3	1.03	15.04	39.19
0.88	5.99	11.4	0.83	34.74	39.02	0.99	1.46	3.79	1.37	15.23	36.19
1.2	7.23	12.57	0.92	41.29	50.44	1.15	1.59	7.39	1.15	10.04	31.2
Fig 1C HeLa
	IFN-λ			IFN-β			IFIT-1
Control	3hrs	5hrs	Control	3hrs	5hrs	Control	3hrs	5hrs
1.37	2.12	2.64	0.54	25.25	6.76	0.76	3.06	5.42
0.73	3.93	0.97	1.64	19.88	6.05	1.02	2.16	4.58
1.1	4.5	3.77	1.82	23.99	7.47	1.4	3.83	4.42
1.41	5.49	1.45	1.24	24.81	7.54	0.9	2.81	4.81
0.81	2.55	0.82	0.91	23.06	5.13	0.86	1.96	5.12
0.77	3.61	3.61	0.62	27.92	7.21	0.67	3.27	4.22
1.02	3.16	1.82	1.81	19.68	5.49	1.33	2.41	5.17
1.61	1.82	4.38	1.69	20.91	7.47	1.07	4.11	4.9
1.24	4.41	2.65	1.67	22.62	7.58	1.42	3.61	4.41
Fig 1D
	Huh-7			HeLa
Control	3hrs	5hrs	Control	3hrs	5hrs
0.78	116.48	1196.53	1.11	90.9	1244.61
1.82	280.1	948.89	0.91	88.77	1111.1
0.85	131.91	1665.21	1	75.65	1123.14
0.64	291.03	1782.41	1.03	86.02	1293.71
1.22	290.01	803.92	0.99	78.52	1186.75
1.04	102.94	1381.85	1.07	93.91	1093.46
1.64	191.02	801.29	1.18	72.11	1127.14
1.42	112.84	1538.82	1	90.21	1160.18
0.82	82.99	1293.17	0.93	90.18	1109.69

## Sheet: Figure 2
Fig 2A
293T cells						HeLa cells
3hrs			5hrs			3hrs			5hrs
Control	Viperin		Control	Viperin		Control	Viperin		Control	Viperin
1.41	0.16		1.78	0.16		1.2	0.46		1.04	0.79
0.77	0.26		1.22	0.11		1.07	0.41		0.96	0.67
0.58	0.11		1.89	0.18		0.91	0.41		1	0.55
1.23	0.23		1.91	0.21		1.32	0.4		1.02	0.83
0.64	0.09		1.24	0.15		1.02	0.5		0.98	0.65
0.94	0.12		0.96	0.13		0.95	0.44		0.99	0.47
0.75	0.18		1.66	0.18		1.06	0.43		0.94	0.76
1.68	0.25		1.65	0.13		1.02	0.43		0.98	0.71
1.65	0.21		1.07	0.12		0.92	0.42		1.04	0.62
Figure 2B
3 hours			5 hours
Control	Viperin		Control	Viperin
29.85	7.85		60.7	26
27.65	3.8		78.6	25.95
34.35	5.83		72.5	16.95
31.29	8.43		57.02	19.04
28.03	8.49		79.22	17.26
36.98	8.35		73.59	20.12
27.92	3.42		64.49	28.65
32.06	3.21		77.18	25.05
27.12	3.04		74.6	27.88
Fig 2C (CFU as 10^3):
3 hours			5 hours
Control	Viperin		Control	Viperin
6	2		18.4	0.5
8.1	0.5		25	1
3	0.7		15	5
4.9	0.7		20	6.8
6.3	0.8		14	5.7
9.3	2.5		22.6	6.1
3.5	0.8		25.5	2.9
4.2	0.6		22.6	4.8
5.5	0.5		16.2	1.2
7.3	1		28.4	3.2
3.8	0.8		19.4	0.8
4.2	1.6		16.1	0.2

## Sheet: Figure 3
Fig 3A
	shControl			shViperin
Control	2.5hrs	5 hrs	Control	2.5hrs	5 hrs
1.01	0.99	11.3	1.02	1.01	1.37
0.8	1.01	4.19	0.8	1.02	1.4
0.9	1.19	5.4	0.92	0.62	1.37
0.85	1.03	8.46	0.8	0.68	1.45
0.93	0.92	5.18	0.84	0.83	1.32
1.02	1.3	6.91	0.88	1.04	1.45
0.74	1.01	10.32	0.91	0.74	1.28
0.85	1.07	9.24	1.01	0.96	1.27
0.99	1.06	6.48	1.03	1.03	1.39
Fig 3B:
2.5 hours			5 hours
ShControl	ShViperin		ShControl	ShViperin
10.1	9.35		45.5	66
12.95	9.8		42.5	75
10.35	14.15		35	79
11.05	13.15		40.5	78
12.65	9.25		50.25	78.65
10.55	10.75		37.5	75.75
10.95	13.85		39.5	80.35
11.8	10.25		40.9	73.5
9.25	14.6		36.85	64.25
Fig 3C (CFU as actual number):
wt MEF	vig -/- MEF
83	183
30.5	383
120	233
33	405.5
85.8	195.6
80.4	150.4
140.8	135.8
75.8	266.5
18.5	328.5

## Sheet: Figure 4
Fig 4A:
S. flexneri
control	SAM M1	viperin
60.6	57	27.3
58.6	62.4	28.1
52.3	43	28.9
62.8	67.8	26.8
52.1	36.2	25.9
55.9	60.4	28.1
53.8	55.2	29.4
62.8	48.3	30.2
66.7	56.7	29.6
L. monocytogenes (CFU as 10^3)
control	SAM M1	viperin
6.1	6	2
7.9	10	2
5	6	0.6
6.7	7.4	0.5
8.2	5.9	0.4
7.4	6.9	2.1
5.2	12	1.3
6.8	6.9	0.4
4.2	5.3	0.3
Figure 4B
hours	Control				10mM				20mM				40mM
0	3000	3200	3450	2875	3000	3200	3450	2875	3000	3200	3450	2875	3000	3200	3450	2875
24	8198.78	8967.59	8502.3	8642.1	8534.44	8873.21	8294.15	7853.1	7816.68	10095.5	8899.03	8062.17	6788.46	7032.56	8452.12	7378.69
48	17602.4	18123	15458.4		15312.6	17701.1	17825.1	16872.9	13344.7	16036.8	15911.1	15629.2	13944.1	12123.6	10061.4
Figure 4C
	Control drug		cycloleucine
control	viperin		control	viperin
45.2	39		39	28.3
44.6	34.9		34.9	29.3
44.9	37		37	27.5
46.3	38.2		38.2	30.1
42.9	36		36	29.4
44.2	37		37	26.4
43.6	30.8		30.8	28
45.2	40.2		40.2	26.8
44	38.2		38.2	29.2
Figure 4 D
Control	Viperin	5'Δ33 Vip	3'Δ17 Vip
25	6.25	28.75	35.1
20.2	10.45	27.8	42.3
35.6	8.35	35.05	32.5
21.7	11.5	37.55	18.3
30.2	7.8	40.2	35.8
34	6.5	32.3	18.6
18.4	10.4	25.2	22.5
37.6	8.4	29.6	35.2
19.6	6.2	32.5	40.1

## Sheet: Figure 5
	Intracellular bacterial counts
	with GFP	without GFP		with Viperin-GFP	with no viperin-GFP
experiment 1	0	3		0	0
	5	8		3	0
	4	5		1	2
	9	3		1	2
	1	3		5	0
	3	2		3	0
	1	2		2	3
	1	4		0	0
	0	0		0	2
	1	2		0	4
	1	1		1	2
	2	0		2	2
	6	4		1	8
	4	1		0	1
	3	3		0	3
	3	6		0	6
	2	2		1	5
	14	9		1	7
	10	4		0	1
	9	11		0	1
	5	5		1	3
	4	3		2	4
	0	6		1	9
	4	5		1	4
	3	5		0	1
	6	3		0	11
	3	5		0	7
	6	3		0	2
	2	0		1	2
	3	3		0	3
	2	1		0	3
	1	0		0	0
	3	0		0	0
	1	0		4	0
	0	1		0	4
	0	3		1	5
	2	3		0	11
	0	1		0	7
	3	2		1	6
	1	4		1	5
	3	3		2	1
	2	6		2	3
	4	6		1	1
	5	3		0	3
	4	22		1	1
	6	4		1	4
	3	3		0	2
	27	1		0	5
	1	6		2	0
	2	5		1	6
	0	3		0	4
	5	9		3	4
	4	5		1	2
	9	3		1	2
	1	3		6	0
	3	2		3	0
	1	2		2	3
	1	4		0	0
	0	0		0	2
	1	2		0	4
	1	1		1	2
	2	0		2	2
	6	4		1	8
	4	1		0	1
	3	3		0	3
	3	6		0	6
	2	2		1	5
	13	9		1	7
	8	4		0	1
	9	10		0	1
	5	5		1	3
	4	3		2	4
	0	6		1	9
	4	5		1	4
	3	5		0	1
	6	3		0	12
	3	5		0	7
	6	3		0	2
	2	0		1	2
	3	3		0	3
	2	1		0	3
	1	0		0	0
	3	0		0	0
	1	0		4	0
	0	1		0	4
	0	3		1	5
	2	3		0	11
	0	1		0	7
	3	2		1	6
	1	4		1	5
	3	3		2	1
	2	6		2	3
	4	0		1	1
	5	3		0	3
	4	18		1	1
	6	4		1	4
	3	3		0	2
	25	1		0	5
	1	6		2	0
	2	5		1	7
experiment 2	6	1		2	2
	5	7		2	1
	3	6		1	4
	3	9		5	0
	6	5		2	2
	4	7		1	3
	3	2		4	0
	4	0		3	0
	0	3		1	6
	2	9		0	3
	3	3		0	2
	3	3		1	1
	2	3		1	9
	1	4		1	5
	3	5		0	7
	1	9		1	5
	1	9		0	2
	2	0		0	2
	9	4		1	5
	1	6		0	2
	2	1		0	11
	3	1		0	3
	1	4		1	7
	3	3		0	3
	25	1		2	0
	6	3		1	2
	26	2		3	4
	0	3		1	1
	3	1		0	11
	3	0		0	7
	9	3		0	3
	8	6		1	2
	5	0		2	3
	4	5		0	7
	4	3		0	3
	1	2		0	1
	3	4		0	6
	1	2		6	0
	1	3		1	4
	1	6		1	1
	2	3		1	6
	2	3		0	1
	0	6		1	9
	0	3		1	4
	14	1		2	0
	2	20		0	1
	6	3		1	5
	0	5		0	4
	0	4		0	4
	4	18		0	1
	4	3		1	2
	1	5		1	8
	2	5		1	7
	9	5		0	1
	1	2		0	4
	2	3		0	3
	3	1		1	2
	5	6		1	3
	5	4		0	7
	6	3		0	5
	2	4		1	8
	5	3		0	0
	2	2		1	5
	3	0		1	6
	3	9		1	1
	3	1		1	2
	4	0		0	4
	1	0		0	2
	1	2		2	4
	1	1		1	7
	0	0		0	1
	3	3		1	2
	6	5		0	4
	3	2		2	1
	4	3		2	3
	9	1		0	9
	4	5		0	1
	4	3		0	0
	5	0		1	4
	10	1		0	0
	2	3		0	0
	3	4		0	5
	1	5		0	2
	0	0		0	1
	15	5		0	12
	6	4		1	2
	3	3		0	4
	6	6		0	3
	0	6		0	0
	0	6		0	6
	0	1		2	3
	4	0		2	4
	1	2		0	0
	1	2		1	5
	3	3		3	4
	0	3		3	0
	1	3		0	3
	0	12		1	2
	2	4		2	3
	2	5		4	0
experiment 3	4	7		1	5
	2	10		1	1
	4	4		0	2
	4	2		1	5
	3	5		2	2
	1	4		0	0
	9	1		0	7
	2	3		0	6
	6	5		1	2
	1	4		1	2
	0	5		0	3
	2	2		0	0
	3	3		0	11
	1	3		1	2
	3	0		2	3
	0	1		2	4
	1	1		0	4
	1	7		1	6
	9	8		2	3
	4	5		1	5
	0	0		2	3
	5	1		1	8
	2	2		0	10
	3	3		0	0
	3	6		0	4
	2	3		3	0
	3	3		1	7
	8	1		0	1
	4	3		1	5
	1	11		0	7
	6	3		3	0
	4	21		0	2
	1	0		0	6
	4	3		0	0
	3	3		0	3
	3	5		0	4
	1	7		2	4
	5	5		0	3
	0	4		0	2
	5	4		2	1
	9	1		1	3
	6	3		6	0
	3	3		1	3
	1	0		1	7
	2	5		0	12
	14	4		0	7
	4	8		1	2
	4	2		1	8
	6	1		1	7
	0	4		3	4
	3	0		1	9
	10	4		2	0
	0	9		2	3
	1	2		0	1
	2	3		0	4
	6	1		0	1
	2	6		0	1
	3	6		1	2
	2	1		3	4
	1	0		0	1
	3	3		1	5
	0	5		1	5
	1	0		0	3
	1	1		0	3
	2	3		0	3
	6	2		1	4
	2	6		0	11
	3	3		4	0
	2	7		0	7
	4	2		2	1
	2	3		1	4
	3	1		1	2
	2	0		0	0
	1	3		0	5
	3	4		0	0
	3	3		0	3
	0	2		0	2
	1	2		1	2
	1	3		1	6
	1	3		0	4
	5	3		1	1
	3	3		1	1
	0	0		5	4
	3	2		0	5
	29	0		1	4
	4	5		0	1
	0	1		0	3
	1	0		2	2
	15	16		0	1
	3	5		0	4
	0	3		1	6
	4	5		3	0
	6	0		1	9
	5	4		1	2
	4	5		4	4
	9	8		1	1
	5	11		0	1
	5	7		0	5
	4	3		0	2
	22	4		0	1

## Sheet: Figure 6
HeLa cells			Huh-7 Cells
Viperin	Control		Viperin	Control
37.41	63.91		59.55	92.81
49.44	93.36		43.65	126.19
65	143.26		60.11	103.03
40.82	62.88		46.29	62.71
43.34	69.12		86.83	133.48
34.53	69.59		84.58	100.73
54.75	137.05		86.05	81.05
21.35	115.21		47.32	78.12
53.12	128.31		84.12	125.11
